# Supplementary material for: Sarcopenic Obesity Is a Risk Factor for Worse Oncological Long-Term Outcome in Locally Advanced Rectal Cancer Patients: A Retrospective Single-Center Cohort Study
Source: Nutrients. 2023 Jun 5;15(11):2632. doi: 10.3390/nu15112632 (PMC10255819; doi:10.3390/nu15112632)
Supplement: Supplementary file 1 [file nutrients-15-02632-s001.zip]

Archive with 2 entries (2 files):
- Supplement Material/Supplement Figure 1.pdf
- Supplement Material/Supplement Table 1.pdf
